# Supplementary material for: Loss of OprD function is sufficient for carbapenem-resistance-only but insufficient for multidrug resistance in Pseudomonas aeruginosa
Source: BMC Microbiol. 2025 Apr 16;25:218. doi: 10.1186/s12866-025-03935-3 (PMC12001449; doi:10.1186/s12866-025-03935-3)
Supplement: Supplementary file 3 — Supplementary Material 3 [file 12866_2025_3935_MOESM3_ESM.xlsx]

## Sheet: PAO1 WT
Checked	Protein FDR Confidence: Combined	Master	Accession	Description	Exp. q-value: Combined	Coverage [%]	# Peptides	# PSMs	# Unique Peptides	# AAs	MW [kDa]	calc. pI	Score Sequest HT: Sequest HT	# Peptides (by Search Engine): Sequest HT	# Protein Pathway Groups	Found in Sample: [S4] F4: Sample	# Protein Groups
TRUE	High	Master Protein	UPI0000131F72	Imipenem/basic amino acid-specific outer membrane pore Outer membrane protein D2	0	77	23	203	22	443	48.3	5.16	508.53	23	0	High	1
TRUE	High	Master Protein	A0A0C7D5Q6	Flagellin OS=Pseudomonas aeruginosa OX=287 GN=fliC PE=3 SV=1	0	47	13	14	13	488	49.2	5.62	22.98	13	0	High	1
TRUE	High	Master Protein	UPI0000131ACD	status=active	0	26	12	12	12	714	77.3	5.62	8.62	12	0	High	1
TRUE	High	Master Protein	I6QM72	OprF OS=Pseudomonas aeruginosa OX=287 GN=oprF PE=3 SV=1	0	27	6	8	6	350	37.6	5.14	18.04	6	0	High	1
TRUE	High	Master Protein	UPI00000C5BB6	status=active	0	30	10	10	10	448	47.7	8.02	4.76	10	0	High	1
TRUE	High	Master Protein	A0A072ZIT4	D-amino acid dehydrogenase OS=Pseudomonas aeruginosa OX=287 GN=dadA_2 PE=3 SV=1	0	26	8	9	8	432	47.1	7.42	8.46	8	0	High	1
TRUE	High	Master Protein	A0A072ZF12	AdeC/adeK/oprM family multidrug efflux complex outer membrane factor OS=Pseudomonas aeruginosa OX=287 GN=oprM PE=3 SV=1	0	22	8	9	8	485	52.6	5.71	8.4	8	0	High	1
TRUE	High	Master Protein	A0A0C7D0R9	Alpha/beta fold hydrolase OS=Pseudomonas aeruginosa OX=287 GN=ALP65_02803 PE=4 SV=1	0	25	7	8	7	453	51	6.62	5.37	7	0	High	1
TRUE	High	Master Protein	Q51510	Porin OS=Pseudomonas aeruginosa OX=287 GN=oprD18 PE=3 SV=1	0	25	7	7	7	460	49.6	8.7	5.26	7	0	High	1
TRUE	High	Master Protein	UPI00000C52F0	status=active	0	25	7	7	7	424	45.5	6.11	6.63	7	0	High	1
TRUE	High	Master Protein	A0A071L3J7	Cell division protein FtsA OS=Pseudomonas aeruginosa OX=287 GN=ftsA PE=3 SV=1	0	19	6	8	6	417	44.6	5.34	0	6	0	High	1
TRUE	High	Master Protein	A0A9P1R7D8	Elongation factor Tu OS=Pseudomonas aeruginosa OX=287 GN=tuf1_2 PE=3 SV=1	0	22	6	7	6	397	43.3	5.38	4.36	6	0	High	1
TRUE	High	Master Protein	A0A071KXF2	4-aminobutyrate--2-oxoglutarate transaminase OS=Pseudomonas aeruginosa OX=287 GN=gabT PE=3 SV=1	0	19	5	6	5	426	45.2	6.47	1.89	5	0	High	1
TRUE	High	Master Protein	A0A9P1RD31	Transcriptional regulator OS=Pseudomonas aeruginosa OX=287 GN=PAERUG_P19_London_7_VIM_2_05_10_06993 PE=4 SV=1	0	21	4	5	4	231	23.3	10.26	4.23	4	0	High	1
TRUE	High	Master Protein	A0A9P1VXC4	Intracellular multiplication and human macrophage-killing OS=Pseudomonas aeruginosa OX=287 GN=PAERUG_P19_London_7_VIM_2_05_10_02375 PE=4 SV=1	0	7	4	4	4	1175	132.9	9.23	3.79	4	0	High	1
TRUE	High	Master Protein	A0A072ZE46	Apolipoprotein N-acyltransferase OS=Pseudomonas aeruginosa OX=287 GN=lnt PE=3 SV=1	0	7	3	3	3	511	56	9.13	1.94	3	0	High	1
TRUE	High	Master Protein	A0A9P1R0E5	Porin D OS=Pseudomonas aeruginosa OX=287 GN=oprD_2 PE=3 SV=1	0	11	2	3	1	213	23.7	4.97	4.42	2	0	High	1
TRUE	High	Master Protein	A0A069QD10	Porin OS=Pseudomonas aeruginosa OX=287 GN=oprD_10 PE=3 SV=1	0	12	4	5	4	444	48.8	5.2	0	4	0	High	1
TRUE	High	Master Protein	A0A071LEA1	Type VI secretion protein OS=Pseudomonas aeruginosa OX=287 GN=tssC PE=4 SV=1	0	8	3	3	3	491	55.5	5.44	1.63	3	0	High	1
TRUE	High	Master Protein	A0A077JRZ4	OprD family outer membrane porin OS=Pseudomonas aeruginosa OX=287 GN=oprD_3 PE=3 SV=1	0	8	3	4	3	426	46.9	5.68	0	3	0	High	1
TRUE	High	Master Protein	UPI0000001FDB	status=active	0	9	3	3	3	482	53.4	6.1	0	3	0	High	1
TRUE	High	Master Protein	A0A9P1VW06	Esterase EstA OS=Pseudomonas aeruginosa OX=287 GN=estA PE=3 SV=1	0	11	4	4	4	646	69.6	4.89	0	4	0	High	1
TRUE	High	Master Protein	A0A071L0V8	Protein HflK OS=Pseudomonas aeruginosa OX=287 GN=hflK PE=3 SV=1	0	9	2	3	2	400	44	5.25	0	2	0	High	1
TRUE	High	Master Protein	A0A241XV43	GspD family T2SS secretin variant XcpQ OS=Pseudomonas aeruginosa OX=287 GN=gspD PE=3 SV=1	0	4	2	2	2	658	69.9	6.25	0	2	0	High	1
TRUE	High	Master Protein	UPI00024E1007	status=active	0	5	2	2	2	476	52.7	8.59	0	2	0	High	1
TRUE	High	Master Protein	UPI0000130ED1	status=active	0	3	2	2	2	924	104.2	5.66	1.78	2	0	High	1
TRUE	High	Master Protein	A0A069QB21	D-alanyl-D-alanine carboxypeptidase OS=Pseudomonas aeruginosa OX=287 GN=dacB PE=3 SV=1	0	5	2	2	2	476	51.8	9.69	1.61	2	0	High	1
TRUE	High	Master Protein	A0A069QAE8	Replicative DNA helicase OS=Pseudomonas aeruginosa OX=287 GN=dnaB PE=3 SV=1	0	4	1	1	1	464	51.6	5.08	0	1	0	High	1
TRUE	High	Master Protein	A0A072ZDV8	Serine hydroxymethyltransferase OS=Pseudomonas aeruginosa OX=287 GN=glyA PE=3 SV=1	0	7	2	2	2	417	45.1	6.07	0	2	0	High	1
TRUE	High	Master Protein	A0A069Q6F4	Protein RecA OS=Pseudomonas aeruginosa OX=287 GN=recA PE=3 SV=1	0	3	1	1	1	346	36.9	5.52	2.09	1	0	High	1
TRUE	High	Master Protein	A0A077JNM0	Flagellar hook protein FlgE OS=Pseudomonas aeruginosa OX=287 GN=flgE PE=3 SV=1	0	5	1	1	1	462	48.3	4.84	0	1	0	High	1
TRUE	High	Master Protein	A0A072ZHB8	Chemotaxis protein methyltransferase OS=Pseudomonas aeruginosa OX=287 GN=cheR PE=4 SV=1	0	6	1	1	1	280	32	9.07	0	1	0	High	1
TRUE	High	Master Protein	A0A9P1VYF4	Tape measure protein N-terminal domain-containing protein OS=Pseudomonas aeruginosa OX=287 GN=PAERUG_P19_London_7_VIM_2_05_10_04316 PE=4 SV=1	0	1	1	1	1	827	89.3	9.11	0	1	0	High	1
TRUE	High	Master Protein	A0A069PWP4	ATP synthase subunit b OS=Pseudomonas aeruginosa OX=287 GN=atpF PE=3 SV=1	0	8	1	1	1	156	16.9	6.02	0	1	0	High	1
TRUE	High	Master Protein	A0A087L9F8	Gamma-glutamylputrescine oxidoreductase OS=Pseudomonas aeruginosa OX=287 GN=puuB_6 PE=4 SV=1	0	3	1	1	1	427	46.7	7.25	0	1	0	High	1
TRUE	High	Master Protein	A0A0C7D4T2	C-type cytochrome biogenesis protein CcmI OS=Pseudomonas aeruginosa OX=287 GN=ccmI PE=4 SV=1	0	3	1	1	1	407	43.3	5.19	0	1	0	High	1
TRUE	High	Master Protein	A0A9P1W064	Vitamin B12 transporter BtuB OS=Pseudomonas aeruginosa OX=287 GN=btuB PE=3 SV=1	0	2	1	1	1	612	67.3	5.3	0	1	0	High	1
TRUE	High	Master Protein	A0A9P1R9W6	Isocitrate dehydrogenase [NADP] OS=Pseudomonas aeruginosa OX=287 GN=icd_2 PE=3 SV=1	0	5	1	1	1	418	45.5	5.3	0	1	0	High	1
TRUE	High	Master Protein	A0A9P1VYX8	AAA-like domain protein OS=Pseudomonas aeruginosa OX=287 GN=PAERUG_P19_London_7_VIM_2_05_10_05612 PE=4 SV=1	0	1	1	1	1	1005	113.4	8.18	0	1	0	High	1

## Sheet: PAO1 pHERD-20T
Checked	Protein FDR Confidence: Combined	Master	Accession	Description	Exp. q-value: Combined	Coverage [%]	# Peptides	# PSMs	# Unique Peptides	# AAs	MW [kDa]	calc. pI	Score Sequest HT: Sequest HT	# Peptides (by Search Engine): Sequest HT	# Protein Pathway Groups	Found in Sample: [S6] F6: Sample	# Protein Groups
TRUE	High	Master Protein	UPI0000131F72	Imipenem/basic amino acid-specific outer membrane pore Outer membrane protein D2	0	76	23	131	23	443	48.3	5.16	323.69	23	0	High	1
TRUE	High	Master Protein	A0A072ZF12	AdeC/adeK/oprM family multidrug efflux complex outer membrane factor OS=Pseudomonas aeruginosa OX=287 GN=oprM PE=3 SV=1	0	28	9	9	9	485	52.6	5.71	12.4	9	0	High	1
TRUE	High	Master Protein	I6QM72	OprF OS=Pseudomonas aeruginosa OX=287 GN=oprF PE=3 SV=1	0	27	6	7	6	350	37.6	5.14	8.63	6	0	High	1
TRUE	High	Master Protein	UPI0000131ACD	status=active	0	16	7	7	7	714	77.3	5.62	8.25	7	0	High	1
TRUE	High	Master Protein	A0A0C7D5Q6	Flagellin OS=Pseudomonas aeruginosa OX=287 GN=fliC PE=3 SV=1	0	24	7	7	7	488	49.2	5.62	7.91	7	0	High	1
TRUE	High	Master Protein	A0A9P1RAR6	Membrane-bound lytic murein transglycosylase B OS=Pseudomonas aeruginosa OX=287 GN=mltB_3 PE=4 SV=1	0	25	8	8	8	448	47.7	8.37	6.67	8	0	High	1
TRUE	High	Master Protein	A0A071L3J7	Cell division protein FtsA OS=Pseudomonas aeruginosa OX=287 GN=ftsA PE=3 SV=1	0	16	4	4	4	417	44.6	5.34	3.22	4	0	High	1
TRUE	High	Master Protein	A0A072ZE46	Apolipoprotein N-acyltransferase OS=Pseudomonas aeruginosa OX=287 GN=lnt PE=3 SV=1	0	8	3	3	3	511	56	9.13	1.9	3	0	High	1
TRUE	High	Master Protein	A0A072ZIT4	D-amino acid dehydrogenase OS=Pseudomonas aeruginosa OX=287 GN=dadA_2 PE=3 SV=1	0	11	4	4	4	432	47.1	7.42	1.62	4	0	High	1
TRUE	High	Master Protein	A0A9P1VW06	Esterase EstA OS=Pseudomonas aeruginosa OX=287 GN=estA PE=3 SV=1	0	5	2	2	2	646	69.6	4.89	0	2	0	High	1
TRUE	High	Master Protein	Q51510	Porin OS=Pseudomonas aeruginosa OX=287 GN=oprD18 PE=3 SV=1	0	14	5	5	5	460	49.6	8.7	0	5	0	High	1
TRUE	High	Master Protein	A0A069QAE8	Replicative DNA helicase OS=Pseudomonas aeruginosa OX=287 GN=dnaB PE=3 SV=1	0	4	1	2	1	464	51.6	5.08	0	1	0	High	1
TRUE	High	Master Protein	A0A0C7D0R9	Alpha/beta fold hydrolase OS=Pseudomonas aeruginosa OX=287 GN=ALP65_02803 PE=4 SV=1	0	15	4	4	4	453	51	6.62	0	4	0	High	1
TRUE	High	Master Protein	A0A071LEA1	Type VI secretion protein OS=Pseudomonas aeruginosa OX=287 GN=tssC PE=4 SV=1	0	5	2	2	2	491	55.5	5.44	0	2	0	High	1
TRUE	High	Master Protein	A0A9P1R0N4	Ubp3 associated protein Bre5 OS=Pseudomonas aeruginosa OX=287 GN=PAERUG_P19_London_7_VIM_2_05_10_01566 PE=4 SV=1	0	2	1	1	1	476	52.7	8.59	0	1	0	High	1
TRUE	High	Master Protein	A0A077JNM0	Flagellar hook protein FlgE OS=Pseudomonas aeruginosa OX=287 GN=flgE PE=3 SV=1	0	5	1	1	1	462	48.3	4.84	0	1	0	High	1
TRUE	High	Master Protein	A0A9P1VYF4	Tape measure protein N-terminal domain-containing protein OS=Pseudomonas aeruginosa OX=287 GN=PAERUG_P19_London_7_VIM_2_05_10_04316 PE=4 SV=1	0	1	1	1	1	827	89.3	9.11	0	1	0	High	1
TRUE	High	Master Protein	A0A0C7CVU0	Catabolite repressor/activator OS=Pseudomonas aeruginosa OX=287 GN=cra PE=4 SV=1	0	2	1	1	1	329	36.4	6.46	0	1	0	High	1
TRUE	High	Master Protein	A0A9P1VX81	Attachment protein OS=Pseudomonas aeruginosa OX=287 GN=PAERUG_P19_London_7_VIM_2_05_10_01315 PE=4 SV=1	0	2	1	1	1	472	48.8	4.75	0	1	0	High	1
TRUE	High	Master Protein	UPI00000C52F0	status=active	0	8	2	3	2	424	45.5	6.11	0	2	0	High	1
TRUE	High	Master Protein	A0A072ZDV8	Serine hydroxymethyltransferase OS=Pseudomonas aeruginosa OX=287 GN=glyA PE=3 SV=1	0	5	1	1	1	417	45.1	6.07	0	1	0	High	1
TRUE	High	Master Protein	A0A9P1RD31	Transcriptional regulator OS=Pseudomonas aeruginosa OX=287 GN=PAERUG_P19_London_7_VIM_2_05_10_06993 PE=4 SV=1	0	10	3	4	3	231	23.3	10.26	0	3	0	High	1
TRUE	High	Master Protein	A0A071L0V8	Protein HflK OS=Pseudomonas aeruginosa OX=287 GN=hflK PE=3 SV=1	0	5	1	1	1	400	44	5.25	0	1	0	High	1
TRUE	High	Master Protein	A0A9P1R7D8	Elongation factor Tu OS=Pseudomonas aeruginosa OX=287 GN=tuf1_2 PE=3 SV=1	0	4	1	1	1	397	43.3	5.38	0	1	0	High	1
TRUE	High	Master Protein	A0A0F6UI17	Efflux transporter outer membrane subunit OpmH OS=Pseudomonas aeruginosa OX=287 GN=opmH PE=3 SV=1	0	5	2	2	2	482	53.2	5.87	0	2	0	High	1
TRUE	High	Master Protein	A0A9P1R2F2	Molybdopterin molybdenumtransferase OS=Pseudomonas aeruginosa OX=287 GN=moeA PE=3 SV=1	0	12	1	1	1	407	43.1	6.04	0	1	0	High	1
TRUE	High	Master Protein	UPI0000130ED1	status=active	0	3	2	2	2	924	104.2	5.66	0	2	0	High	1
TRUE	High	Master Protein	A0A241XV43	GspD family T2SS secretin variant XcpQ OS=Pseudomonas aeruginosa OX=287 GN=gspD PE=3 SV=1	0	2	1	1	1	658	69.9	6.25	0	1	0	High	1
TRUE	High	Master Protein	G3XCM5	PopD OS=Pseudomonas aeruginosa OX=287 GN=popD PE=4 SV=1	0	4	1	1	1	295	31.3	6.13	0	1	0	High	1
TRUE	High	Master Protein	A0A077JRZ4	OprD family outer membrane porin OS=Pseudomonas aeruginosa OX=287 GN=oprD_3 PE=3 SV=1	0	9	3	3	3	426	46.9	5.68	0	3	0	High	1
TRUE	High	Master Protein	A0A9P1VVI1	Type I restriction enzyme endonuclease subunit OS=Pseudomonas aeruginosa OX=287 GN=hsdR_1 PE=3 SV=1	0	1	1	1	1	1038	115.7	5.62	0	1	0	High	1
TRUE	High	Master Protein	A0A069QD10	Porin OS=Pseudomonas aeruginosa OX=287 GN=oprD_10 PE=3 SV=1	0	12	4	4	4	444	48.8	5.2	0	4	0	High	1
TRUE	High	Master Protein	A0A9P1R9W6	Isocitrate dehydrogenase [NADP] OS=Pseudomonas aeruginosa OX=287 GN=icd_2 PE=3 SV=1	0	5	1	1	1	418	45.5	5.3	0	1	0	High	1

## Sheet: PAO1 oprd-pHERD-20T
Checked	Protein FDR Confidence: Combined	Master	Accession	Description	Exp. q-value: Combined	Coverage [%]	# Peptides	# PSMs	# Unique Peptides	# AAs	MW [kDa]	calc. pI	Score Sequest HT: Sequest HT	# Peptides (by Search Engine): Sequest HT	# Protein Pathway Groups	Found in Sample: [S4] F4: Sample	# Protein Groups
TRUE	High	Master Protein	UPI0000131F72	Imipenem/basic amino acid-specific outer membrane pore Outer membrane protein D2	0	82	27	1429	26	443	48.3	5.16	2889.47	27	0	High	1
TRUE	High	Master Protein	A0A0C7D0R9	Alpha/beta fold hydrolase OS=Pseudomonas aeruginosa OX=287 GN=ALP65_02803 PE=4 SV=1	0	44	14	61	14	453	51	6.62	18.4	14	0	High	1
TRUE	High	Master Protein	UPI00000C52F0	status=active	0	38	11	44	11	424	45.5	6.11	15.79	11	0	High	1
TRUE	High	Master Protein	A0A9P1RAR6	Membrane-bound lytic murein transglycosylase B OS=Pseudomonas aeruginosa OX=287 GN=mltB_3 PE=4 SV=1	0	42	13	63	13	448	47.7	8.37	19.6	13	0	High	1
TRUE	High	Master Protein	Q51510	Porin OS=Pseudomonas aeruginosa OX=287 GN=oprD18 PE=3 SV=1	0	42	11	49	11	460	49.6	8.7	9.36	11	0	High	1
TRUE	High	Master Protein	A0A072ZIT4	D-amino acid dehydrogenase OS=Pseudomonas aeruginosa OX=287 GN=dadA_2 PE=3 SV=1	0	26	7	37	7	432	47.1	7.42	21.75	7	0	High	1
TRUE	High	Master Protein	A0A071L3J7	Cell division protein FtsA OS=Pseudomonas aeruginosa OX=287 GN=ftsA PE=3 SV=1	0	39	10	37	10	417	44.6	5.34	13.32	10	0	High	1
TRUE	High	Master Protein	UPI00000C57ED	status=active	0	39	10	56	10	425	46.8	5.82	2.12	10	0	High	1
TRUE	High	Master Protein	A0A069QD10	Porin OS=Pseudomonas aeruginosa OX=287 GN=oprD_10 PE=3 SV=1	0	29	8	39	8	444	48.8	5.2	6.72	8	0	High	1
TRUE	High	Master Protein	A0A071KXF2	4-aminobutyrate--2-oxoglutarate transaminase OS=Pseudomonas aeruginosa OX=287 GN=gabT PE=3 SV=1	0	31	8	17	8	426	45.2	6.47	1.89	8	0	High	1
TRUE	High	Master Protein	A0A9P1R7D8	Elongation factor Tu OS=Pseudomonas aeruginosa OX=287 GN=tuf1_2 PE=3 SV=1	0	22	6	20	6	397	43.3	5.38	9.39	6	0	High	1
TRUE	High	Master Protein	A0A071L0V8	Protein HflK OS=Pseudomonas aeruginosa OX=287 GN=hflK PE=3 SV=1	0	19	4	22	4	400	44	5.25	1.71	4	0	High	1
TRUE	High	Master Protein	A0A072ZE46	Apolipoprotein N-acyltransferase OS=Pseudomonas aeruginosa OX=287 GN=lnt PE=3 SV=1	0	10	4	19	4	511	56	9.13	7.31	4	0	High	1
TRUE	High	Master Protein	A0A069QB21	D-alanyl-D-alanine carboxypeptidase OS=Pseudomonas aeruginosa OX=287 GN=dacB PE=3 SV=1	0	14	4	13	4	476	51.8	9.69	5.49	4	0	High	1
